# Supplementary material for: Genome sequencing and analysis reveals possible determinants of Staphylococcus aureus nasal carriage
Source: BMC Genomics. 2008 Sep 22;9:433. doi: 10.1186/1471-2164-9-433 (PMC2566312; doi:10.1186/1471-2164-9-433)
Supplement: Additional file 3 — The file lists the primers used in this study for analyzing the distribution of UNF genes in strains D30 and 930918-3. Also provided are conditions of PCR including the annealing temperature for each primer pair. [file 1471-2164-9-433-S3.xls]

## Sheet: supplementary methods
Strain	Gene	Forward Primer	Reverse Primer	Amplicon	Annealing temperature (0C)
D30	BPI12 ORF	TGTGTTTTGGAGTGGATGGA	ATGAGGGCACGTCAGTTTGT	185	61.4
D30	BPI-13:14 ORF	ATGCGGTGTTGCCTTATACC	TTCTTCGGCACTCACAGCTA	190	55.1
D30	BPI17 ORF	TGGATTGTTCAATATTCTTGCTG	TTCCAATCACGTGTCCTTTG	182	61.4
D30	TraG protein	GGCCATTATTGCGAGTGAAT	GTCATTTGACGCACCAACAG	229	65
D30	FtsK/SpoIIIE family protein	GACGGTTCGAGGTTTCAAGA	TGATTCTTGTTCGCCATTCA	165	59.4
D30	Replication initiation factor	GAGCTGGAAGCGCAATAAAC	CGATTCCATAGCCCAATGTC	169	56.5
D30	Putative membrane protein	ATTGGTGCTGGTGTGATGAA	GGCATTGGTTTATCCTGCTG	164	63.1
D30	Putative Lipoprotein	ATGAGGCGATGGTTTGTATT	CTTGTCCACACTGTACCATCTTT	227	55.1
D30	Conserved hypothetical 1	TCAAAAGCACCACAAATAAAGC	TGTGCAGATGTTTGACGATG	230	63
D30	Conserved hypothetical 2	TCAAAAGCACCACAAATAAAGC	TGTGCAGATGTTTGACGATG	230	55.1
D30	Conserved hypothetical 3	GACAATCCGAAAGCAAAAGC	TGCTCCAAATTCTCCAAAGG	224	55.1
D30	Conserved hypothetical 4	TGGGGCGATAAAGTTTCATT	CCATGTCCTGCTTCACTCAA	152	62.5
D30	Conserved hypothetical 5	TGAAAATGGAGAGCGTACTGA	GTTCCAAAATCGCCTGACAT	177	59.5
D30	Conserved hypothetical 6	TGGTGTTTCTAAAAGAAAAATTTGTAA	TCGGTTCATCACCTCAAAAA	208	53.8
D30	Conserved hypothetical 7	AACAGTAGTTGGCTGGTACAACA	AACACGCAACTTGACATCTTT	118	61.3
D30	Phi PVL protein	GCCAAAGAAAACGGTAACGA	AAACACCCCATGTTAATTTATCG	197	56.5
D30	Phage hypothetical protein	AAGGGGTTTATTGGCTGAAAA	TCAACAACATTCCCAATCACA	156	56.5
D30	Transposase	ATATCGTGCCATTGATGCAG	CTTCGTTGAAGGTGCCTGAT	151	61.3
930918-3	TnpA	GAAGGCTATTTTGGGAAACCA	TTTTGAACGAACGCAACATC	158	61.3
930918-3	TnpA	GAAATTTTTGGGGCATGAAA	TGTGGACAACCACCTGCTAC	246	59.4
930918-3	TnpB	GGCGAAGCAGAAATCAAAAA	GCTGTTATTTGACGCTCACG	378	53
930918-3	TnpC	GGGGTGAATTTGAGAATGGA	GTCACTGTTTGCCACATTCG	247	62.5
930918-3	Ant	GAAGTCGAGACACCGCCTAC	GCATCCAGGCAACAACTTTT	204	61.5
930918-3	CHP-872890	CACGCTGATCATGTGCTTGAA	TTTGCGCAACATCTACTTGC	177	56.5
930918-3	Hyp-2012948	TGCTGAAGCTGAGAGAACGA	AAAGCTTCTTGCGCTTCTTG	180	55.1
930918-3	Hyp-2017264	TGAACAAAAAGAAGTAATAGAACACG	TGTGCGCACCATTTCATTAT	162	59.4
930918-3	Hyp-2069563	CTTTGGCTGAAGCCATCAAT	GTCAGCACCTGCTGCAATG	152	61.5
930918-3	Hyp-2119549	GAAATTGCAGGGTTCTTGGA	CGATTGCCTGTTTGGTCTTT	207	63
930918-3	Hyp-872466	TGTTTTGGATTGGGTGGAAT	ACGTGACAGGTAGCCAATGA	177	55.1
930918-3	Hyp-874137	TCATGATGCACCAATTCAAA	TTATCAATGCACCCCACATC	159	59.4
930918-3	Hyp-874585	CGTCATAGGGATATGCCAATTTAT	TCAGTCATGTTCTACCTCCTCGT	195	56.5
930918-3	Hyp-924409	TGATGTGGGGTGCATTGATA	CTCCTTTTGAGCCATTTTGC	100	62.5
930918-3	Ssb Protein	TACCGAGAAGATGGCACAGA	AAGTCCGTGAGCGCCTTTA	150	53
930918-3	Hyp-929323	GCGTACCGATAGGCACTGAT	ACGTATCGTTGTGCCACTCA	152	53.8
930918-3	PhE-O59LP	GATGATTTATCCAACTTTTAAAGACA	CACCTGTGACTTTTCATCTTTTG	166	56.5
930918-3	cellwall Hydrolase	GAGCACAAACGAGTTCAGCA	TTCTGCGAACGCTTTACCTT	167	62.5
930918-3	Tail Fibre Protein	CGCGACAGATTTATTGAGCA	TTTACCATCAATTCGCCACA	232	53
930918-3	PhE-O63LP	GCGGTATAATGAGGGTTTCG	TCAATGGTCAATGTCGGAGA	166	56.5
930918-3	PphL54A CroLP	AGAAGATTTAGCAAACCTCTTGAA	GTTCGTTTGCGTTTCGTGTA	165	59.4
930918-3	Hyp-363028	CACGAGTTTCCACATCCAGA	AAACATCGTTTTTGCGCTTT	206	56.5
930918-3	PphL54A Helicase	CAAGCAATGAGGCATTCAGA	GTCCGATAGCATTGGTCGTT	216	53.8
930918-3	PphL54A d-Adenosyl methylase	CGAGTGGACAACACCACAAC	TGCGCCTTTCAAACTTTCTT	229	53
930918-3	Hyp-370100	GTGCACGGTGTGGAGATTTA	CCTCCAATAGCATCTCATTTTCA	187	47
930918-3	Hyp-370444	CAAGAAGCAACGAGATGAGC	TTCATTTGTGTCATCCTCCA	205	49
930918-3	PphL54A repressor	CCCGCCAAGAAAACGTACT	ATTTGATGGCGTTTCGTCTT	200	56.5
930918-3	Hyp-1622117	CGCCAGAAGAAAAAGCTGAG	TCATCATTGTCATCTCCTGTATCA	163	59.4
930918-3	Hyp-1622378	CGTTTACAGTTGTTGAGGCAGA	TTTCTTTTCGAACAAAGAACCT	152	55
930918-3	Transposase	AACGCCTTGCACTCAAGAAT	GTCGGCTTGCCATATTTCAT	239	61.5
930918-3	bla-repressor	TGGCTGAATGGGATGTTATG	GAAAGGTTTTAGCAGTTTTCATTTT	231	53.8
930918-3	bla-regulator	TGATGGGGCAATCCATAACT	TGTCGGTCAAGTCCAAACAT	223	56.5
930918-3	EntA precursor	AATTGCAGGGAGCAGCTTTA	TACCACCCGCACATTGATAA	249	59.4
930918-3	Hyp-2162387	CAAAAATTTAGAATCGCGAAAGA	AACTGCTCGCAACAATTCAG	108	59.4
930918-3	Integrase	TAGCCAAAAGGACGCTCAAT	GGTGTGCGTAATCTTGCTGA	235	59.4
930918-3	Hyp-2038044	CGAAAAACCCAAGAGGTTCA	GTTTAATTGCTCGGGCTTCA	168	59.4
930918-3	Hyp-2042693	CAATCATGTTTGCGATTTGG	AACACCTCGCCAATTACCAG	170	59.4
930918-3	Hyp-2042871	AGAAAAAGGCATGGATGCAG	ACTTTTCGCAGTTCGCTTTG	100	59.4
930918-3	Hyp-2044395	AGACCGTCCACAAGATACCG	CATCTGGCGGGATATCCTTA	188	53.8
930918-3	Hyp-2044776	TCCCTTACCGTTCAATCCTG	AAAATCGAGCCTTTTGCTCTT	225	53.8
930918-3	Hyp-2045150	AATTGTCAAAGCTGGGGCTA	AGACGCCTTTAGCGTAACCA	164	60
930918-3	Hyp-2045804	AGCTAGCGCTGTTACGGATG	AAAACCATATGTGGCGCAAG	156	60
930918-3	Putative Capsid protein	AGAAGTTGCAGCCCTTGAAA	ATAGTTCGCGCCATCCATAG	186	60
930918-3	Prohead protease P	TCCCATCGCAAATAATTGGT	CATCAAAACGCACTTCATCG	198	60
930918-3	Phage portal protein	TGCCAATTAGGGTGACAGTG	ACAGTCGACCTCTTGCGTCT	243	60
930918-3	Hyp-2049375	TGCTAATTTGGTTAGCATCCTTT	AACTCCTTTCTTGATTGCTTTCAT	158	60
930918-3	Phage terminase	GCAAGCGCAAACAATATTCA	CTTGCCAATTCGTCCAAAAT	204	60
930918-3	Hyp-2051553	ACTGAACCACCGCACTTTTT	ATCGAATACCCGCTTTTTCC	244	60
930918-3	Hyp-2052494	CTTAGCGAAGCATTGTGGAA	TCCTATCGATCCATCAACAAGAT	195	60
930918-3	Hyp-2053079	GCGTTCATTGATGAATACGAA	TCCGAACTGTCCGATGTGTA	209	56.5
930918-3	Hyp-2053952	AGCAGGAGGTGTTGTGCTTT	TTCATGCTGTTCTGTTGGAA	172	56.5
930918-3	Hyp-2064044	TGTGTCGAACAATGCATCAA	TTGGAGTGGCGTTGATTTTT	220	56.5
930918-3	Hyp-1561516	TGGATGGGGTATGGTTAGGA	GTGTCGCCTTGCGTAATTTT	170	56.5
930918-3	Phage antirepressor	CGGTATAAACATCGGGCAAC	GCCTGTTACTTTTGGCGTCT	193	56.5
930918-3	Hyp-1959446	AACAGAAGATGGGGCAGTTG	CGCCCCAATCATTAAATGTC	209	56.5
930918-3	PhE-O55LP	Confirmed by sequence analysis only: in D30, 930918-3 and other sequenced genomes
930918-3	Hyp-929092	Confirmed by sequence analysis only: in D30, 930918-3 and other sequenced genomes
930918-3	Phage head protein	Confirmed by sequence analysis only: in D30, 930918-3 and other sequenced genomes
General PCR conditions:			PCR cycling conditions
Ingredients			Step	Temperature (Centigrade)		time
2mM MgCl2			Initial Denaturation	95		5 minutes
200 pM each of primers in each reaction			Denaturation	95		30 seconds
100 ng of genomic DNA			Annealing	Temp given in Table		30 seconds
0.1ul of iTaq Taq-Polymerase			Extension	72		30 seconds
1x concentration of Taq Polymerase 10X buffer (Biorad)			Final Extension	72		10 minutes
